# Supplementary material for: Kar5p Is Required for Multiple Functions in Both Inner and Outer Nuclear Envelope Fusion in Saccharomyces cerevisiae
Source: G3 (Bethesda). 2014 Dec 2;5(1):111–21. doi: 10.1534/g3.114.015800 (PMC4291462; doi:10.1534/g3.114.015800)
Supplement: Supporting Information [file supp_g3.114.015800_TableS2.xlsx]

## Sheet: Sheet1
Table S2. raw p-values associated with Table 1 (two-sided t-test)
	GFP expression		SPB enrichment			Prm3p recruitment		Nuclear Fusion
	p vs KAR5-TM3-GFP	p vs SPΔ	p vs KAR5-TM3-GFP	p vs coil1Δ	p vs conservedΔ	p vs KAR5	p vs kar5Δ	p vs KAR5	p vs kar5Δ
KAR5	1	7.42946e-08	1	0.00195815	4.39081e-19	1	3.63634e-11	1	7.40297e-05
kar5Δ	NA	NA	NA	NA	NA	3.63634e-11	1	7.40297e-05	1
Kar5-GFP	0.592195	0.00563679	1.92633e-16	6.76957e-07	4.18826e-05	NA	NA	NA	NA
SPΔ	7.42946e-08	1	3.50834e-15	8.15205e-06	6.10869e-05	8.57068e-08	0.107644	0.000187731	0.304006
conservedΔ	0.0151381	4.8066e-11	4.39081e-19	1.20055e-09	1	2.78735e-05	0.00512721	0.00103071	0.342132
coil1Δ	0.175212	0.000138693	0.00195815	1	1.20055e-09	0.568833	2.08277e-06	6.67295e-05	0.807942
coil2Δ	ND	ND	ND	ND	ND	8.63262e-08	0.24801	0.00677761	0.232029
TM1Δ	0.116875	1.00682e-05	2.13815e-14	3.31228e-05	1.95375e-09	1.33643e-07	0.0560184	0.000438652	0.00552968
TM2Δ	0.143887	1.12251e-07	3.20592e-06	0.521713	3.29513e-23	1.47576e-11	0.891503	0.000104808	0.225014
loop-TM2Δ	0.00926946	2.57639e-11	1.67215e-05	0.521686	5.25874e-14	6.83891e-07	0.118156	0.00191422	0.535438
TM1-loop-TM2Δ	0.0636842	7.96205e-06	1.20834e-06	0.33729	5.3183e-18	1.18524e-05	0.00152023	0.000350158	0.053837
C13A	2.59292e-05	0.000744049	0.00147648	0.591582	2.07391e-19	0.000746738	8.48865e-05	0.00182171	0.00597027
C56A	0.000590761	1.39193e-10	1.00517e-08	0.02305	1.97542e-07	0.0130501	1.59207e-06	0.00011322	0.420314
C68A	0.95837	8.02895e-08	0.0500199	0.121347	7.25465e-19	0.972849	2.86495e-09	0.000112677	0.196697
C91A	0.237849	1.60727e-06	1.08006e-16	4.12175e-07	9.33112e-05	0.0176478	4.54614e-06	8.11704e-05	0.914341
C105	0.670815	9.1749e-07	2.94513e-18	1.24919e-08	0.0652689	0.000102891	0.0233126	9.0323e-05	0.752733
C116A	0.247011	5.17223e-05	4.44533e-18	1.63463e-08	0.0251595	0.0507971	5.95907e-07	0.000141712	0.309613
C141A	0.065321	1.00433e-15	0.0144101	0.277562	1.84682e-17	2.71307e-10	0.438281	8.69197e-05	0.362549
C444A	ND	ND	ND	ND	ND	0.732599	1.6074e-08	0.739758	0.000360778
C458A	ND	ND	ND	ND	ND	0.261687	4.41782e-05	0.479327	0.0328433
